# Supplementary material for: Fractionation and Characterization of Triterpenoids from Vaccinium vitis-idaea L. Cuticular Waxes and Their Potential as Anticancer Agents
Source: Antioxidants (Basel). 2023 Feb 12;12(2):465. doi: 10.3390/antiox12020465 (PMC9952570; doi:10.3390/antiox12020465)
Supplement: Supplementary file 1 [file antioxidants-12-00465-s001.zip]

Archive with 1 entries (1 files):
- antioxidants-2146056-supplementary.pdf
